# Supplementary material for: Vasopressin Receptor Type-2 Mediated Signaling in Renal Cell Carcinoma Stimulates Stromal Fibroblast Activation
Source: Int J Mol Sci. 2022 Jul 9;23(14):7601. doi: 10.3390/ijms23147601 (PMC9325308; doi:10.3390/ijms23147601)
Supplement: Supplementary file 1 [file ijms-23-07601-s001.zip]

Archive with 1 entries (1 files):
- ijms-1784282-supplementary.pdf
